# Supplementary material for: A Priestia megaterium MF3 with high-efficiency zearalenone degradation: functional genomic insights and mechanistic exploration
Source: Front Microbiol. 2025 Jul 1;16:1630165. doi: 10.3389/fmicb.2025.1630165 (PMC12259703; doi:10.3389/fmicb.2025.1630165)
Supplement: Supplementary file 2 [file Data_Sheet_2.xlsx]

## Sheet: potential ZEN degrading genes
TABLE S3 Potential ZEN-degrading encoding genes mined from the genome of the strain MF3 by BLAST+ (Version 2.3.0).
Reference sequence and references	Gene ID	Gene Name	Gene Description (NR Description)	Location	Length (bp)	Swiss-Prot Description	Pfam ID	Domain	Domain Description	COG ID	COG Description	GO ID	GO Description	KO ID	KO Description	KEGG gene ID	Pathwy ID	Pathway description
ZHD101 (AB076037.1), Xiang et al., 2016; Hu et al., 2023	gene1670	pcaD	alpha/beta hydrolase	Chromosome	690	Putative esterase/lipase HI_0193 OS=Haemophilus influenzae (strain ATCC 51907 / DSM 11121 / KW20 / Rd) OX=71421 GN=HI_0193 PE=3 SV=1	PF00561;PF12697;PF12146;PF00975	Abhydrolase_1;Abhydrolase_6;Hydrolase_4;Thioesterase	alpha/beta hydrolase fold;Alpha/beta hydrolase family;Serine aminopeptidase, S33;Thioesterase domain	COG0596	2-succinyl-6-hydroxy-2,4-cyclohexadiene-1-carboxylate synthase MenH and related esterases, alpha/beta hydrolase fold	-	-	K01055	3-oxoadipate enol-lactonase [EC:3.1.1.24]	sgs:AVL59_26155	ko01120;ko00362;ko01220;ko01100	Microbial metabolism in diverse environments;Benzoate degradation;Degradation of aromatic compounds;Metabolic pathways
	gene1672	dnrP	alpha/beta hydrolase	Chromosome	840	Aclacinomycin methylesterase RdmC OS=Streptomyces purpurascens OX=1924 GN=rdmC PE=1 SV=1	PF00561;PF12146;PF12697;PF08386	Abhydrolase_1;Hydrolase_4;Abhydrolase_6;Abhydrolase_4	alpha/beta hydrolase fold;Serine aminopeptidase, S33;Alpha/beta hydrolase family;TAP-like protein	COG0596	2-succinyl-6-hydroxy-2,4-cyclohexadiene-1-carboxylate synthase MenH and related esterases, alpha/beta hydrolase fold	-	-	K15953	10-carbomethoxy-13-deoxycarminomycin esterase	speu:CGZ69_24280	ko01110;ko01057	Biosynthesis of secondary metabolites;Biosynthesis of type II polyketide products
	gene2399	cpo	alpha/beta hydrolase	Chromosome	807	AB hydrolase superfamily protein YdjP OS=Bacillus subtilis (strain 168) OX=224308 GN=ydjP PE=2 SV=1	PF00561;PF12697;PF12146	Abhydrolase_1;Abhydrolase_6;Hydrolase_4	alpha/beta hydrolase fold;Alpha/beta hydrolase family;Serine aminopeptidase, S33	COG0596	2-succinyl-6-hydroxy-2,4-cyclohexadiene-1-carboxylate synthase MenH and related esterases, alpha/beta hydrolase fold	GO:0016787	hydrolase activity	K00433	non-heme chloroperoxidase [EC:1.11.1.10]	bmh:BMWSH_2823	-	-
	gene3401	mhpC	alpha/beta hydrolase	Chromosome	897	AB hydrolase superfamily protein YdjP OS=Bacillus subtilis (strain 168) OX=224308 GN=ydjP PE=2 SV=1	PF00561;PF12146;PF12697	Abhydrolase_1;Hydrolase_4;Abhydrolase_6	alpha/beta hydrolase fold;Serine aminopeptidase, S33;Alpha/beta hydrolase family	COG0596	2-succinyl-6-hydroxy-2,4-cyclohexadiene-1-carboxylate synthase MenH and related esterases, alpha/beta hydrolase fold	GO:0016787	hydrolase activity	K05714	2-hydroxy-6-oxonona-2,4-dienedioate hydrolase [EC:3.7.1.14]	btf:YBT020_16225	ko01220;ko01100;ko00360;ko01120	Degradation of aromatic compounds;Metabolic pathways;Phenylalanine metabolism;Microbial metabolism in diverse environments
	gene3653	cpo	alpha/beta hydrolase	Chromosome	837	Putative non-heme chloroperoxidase OS=Synechocystis sp. (strain PCC 6803 / Kazusa) OX=1111708 GN=slr0314 PE=3 SV=1	PF00561;PF12697;PF12146	Abhydrolase_1;Abhydrolase_6;Hydrolase_4	alpha/beta hydrolase fold;Alpha/beta hydrolase family;Serine aminopeptidase, S33	COG0596	2-succinyl-6-hydroxy-2,4-cyclohexadiene-1-carboxylate synthase MenH and related esterases, alpha/beta hydrolase fold	-	-	K00433	non-heme chloroperoxidase [EC:1.11.1.10]	bmh:BMWSH_1529	-	-
	gene4846	menH	2-succinyl-6-hydroxy-2,4-cyclohexadiene-1-carboxylate synthase	Chromosome	810	Putative 2-succinyl-6-hydroxy-2,4-cyclohexadiene-1-carboxylate synthase OS=Bacillus subtilis (strain 168) OX=224308 GN=menH PE=3 SV=2	PF00561;PF12697;PF12146;PF00975;PF03096;PF02089;PF07859	Abhydrolase_1;Abhydrolase_6;Hydrolase_4;Thioesterase;Ndr;Palm_thioest;Abhydrolase_3	alpha/beta hydrolase fold;Alpha/beta hydrolase family;Serine aminopeptidase, S33;Thioesterase domain;Ndr family;Palmitoyl protein thioesterase;alpha/beta hydrolase fold	COG0596	2-succinyl-6-hydroxy-2,4-cyclohexadiene-1-carboxylate synthase MenH and related esterases, alpha/beta hydrolase fold	GO:0009234;GO:0070205	menaquinone biosynthetic process;;2-succinyl-6-hydroxy-2,4-cyclohexadiene-1-carboxylate synthase activity	K08680	2-succinyl-6-hydroxy-2,4-cyclohexadiene-1-carboxylate synthase [EC:4.2.99.20]	bmh:BMWSH_0356	ko01100;ko00130;ko01110;ko01240	Metabolic pathways;Ubiquinone and other terpenoid-quinone biosynthesis;Biosynthesis of secondary metabolites;Biosynthesis of cofactors
	gene4906	aceF	alpha/beta hydrolase	Chromosome	849	Uncharacterized hydrolase YugF OS=Bacillus subtilis (strain 168) OX=224308 GN=yugF PE=3 SV=1	PF00561;PF12697;PF12146	Abhydrolase_1;Abhydrolase_6;Hydrolase_4	alpha/beta hydrolase fold;Alpha/beta hydrolase family;Serine aminopeptidase, S33	COG0596	2-succinyl-6-hydroxy-2,4-cyclohexadiene-1-carboxylate synthase MenH and related esterases, alpha/beta hydrolase fold	GO:0016787	hydrolase activity	K00627	pyruvate dehydrogenase E2 component (dihydrolipoyllysine-residue acetyltransferase) [EC:2.3.1.12]	pkm:PZ739_02875	ko01120;ko00020;ko01100;ko00785;ko00010;ko01210;ko01110;ko00620;ko01200	Microbial metabolism in diverse environments;Citrate cycle (TCA cycle);Metabolic pathways;Lipoic acid metabolism;Glycolysis / Gluconeogenesis;2-Oxocarboxylic acid metabolism;Biosynthesis of secondary metabolites;Pyruvate metabolism;Carbon metabolism
Zearalenone phosphotransferase (MZ170042.1), Yang et al., 2021	gene1321	ptsI	phosphoenolpyruvate-protein phosphotransferase	Chromosome	1722	Phosphoenolpyruvate-protein phosphotransferase OS=Priestia megaterium OX=1404 GN=ptsI PE=3 SV=1	PF02896;PF05524;PF00391	PEP-utilizers_C;PEP-utilisers_N;PEP-utilizers	PEP-utilising enzyme, PEP-binding domain;PEP-utilising enzyme, N-terminal;PEP-utilising enzyme, mobile domain	COG1080	Phosphoenolpyruvate-protein kinase (PTS system EI component in bacteria)	-	-	K08483	phosphoenolpyruvate-protein phosphotransferase (PTS system enzyme I) [EC:2.7.3.9]	bmd:BMD_1284	ko02060	Phosphotransferase system (PTS)
	gene1641	rph	PEP/pyruvate-binding domain-containing protein	Chromosome	2514	Uncharacterized phosphotransferase YvkC OS=Bacillus subtilis (strain 168) OX=224308 GN=yvkC PE=3 SV=1	PF01326;PF00391	PPDK_N;PEP-utilizers	Pyruvate phosphate dikinase, AMP/ATP-binding domain;PEP-utilising enzyme, mobile domain	COG0574	Phosphoenolpyruvate synthase/pyruvate phosphate dikinase	-	-	K22579	rifampicin phosphotransferase [EC:2.7.9.6]	bmq:BMQ_1640	-	-
	gene1828	rph	phosphoenolpyruvate synthase	Chromosome	2607	Putative phosphoenolpyruvate synthase OS=Bacillus subtilis (strain 168) OX=224308 GN=pps PE=3 SV=1	PF01326;PF00391	PPDK_N;PEP-utilizers	Pyruvate phosphate dikinase, AMP/ATP-binding domain;PEP-utilising enzyme, mobile domain	COG0574	Phosphoenolpyruvate synthase/pyruvate phosphate dikinase	-	-	K22579	rifampicin phosphotransferase [EC:2.7.9.6]	bmeg:BG04_4173	-	-
	gene4732	pyk	pyruvate kinase	Chromosome	1761	Pyruvate kinase OS=Bacillus subtilis (strain 168) OX=224308 GN=pyk PE=1 SV=2	PF00224;PF02887;PF00391	PK;PK_C;PEP-utilizers	Pyruvate kinase, barrel domain;Pyruvate kinase, alpha/beta domain;PEP-utilising enzyme, mobile domain	COG0469	Pyruvate kinase	GO:0016310;GO:0005524;GO:0000287;GO:0016301;GO:0030955;GO:0004743	phosphorylation;;ATP binding;;magnesium ion binding;;kinase activity;;potassium ion binding;;pyruvate kinase activity	K00873	pyruvate kinase [EC:2.7.1.40]	bmh:BMWSH_0476	ko01230;ko00620;ko04930;ko01200;ko05203;ko01110;ko00010;ko04922;ko01100;ko05165;ko05230;ko01120	Biosynthesis of amino acids;Pyruvate metabolism;Type II diabetes mellitus;Carbon metabolism;Viral carcinogenesis;Biosynthesis of secondary metabolites;Glycolysis / Gluconeogenesis;Glucagon signaling pathway;Metabolic pathways;Human papillomavirus infection;Central carbon metabolism in cancer;Microbial metabolism in diverse environments
No reference sequence, Pompa et al., 1988	gene3254	cypD_E	cytochrome P450	Chromosome	3150	Bifunctional cytochrome P450/NADPH--P450 reductase OS=Priestia megaterium (strain ATCC 14581 / DSM 32 / CCUG 1817 / JCM 2506 / NBRC 15308 / NCIMB 9376 / NCTC 10342 / NRRL B-14308 / VKM B-512 / Ford 19) OX=1348623 GN=cyp102A1 PE=1 SV=2	PF00067;PF00667;PF00258;PF00175	p450;FAD_binding_1;Flavodoxin_1;NAD_binding_1	Cytochrome P450;FAD binding domain;Flavodoxin;Oxidoreductase NAD-binding domain	COG2124	Cytochrome P450	GO:0005506;GO:0010181;GO:0020037;GO:0070330;GO:0003958	iron ion binding;;FMN binding;;heme binding;;aromatase activity;;NADPH-hemoprotein reductase activity	K14338	cytochrome P450 / NADPH-cytochrome P450 reductase [EC:1.14.14.1 1.6.2.4]	bmh:BMWSH_1945	ko00071;ko01120;ko00627;ko00380	Fatty acid degradation;Microbial metabolism in diverse environments;Aminobenzoate degradation;Tryptophan metabolism
